# Supplementary material for: A simulation of older adults’ associative memory deficit using structural process interference in young adults
Source: PLoS One. 2021 Nov 18;16(11):e0258574. doi: 10.1371/journal.pone.0258574 (PMC8601526; doi:10.1371/journal.pone.0258574)
Supplement: S1 Data — (XLS) [file pone.0258574.s001.xls]

## Sheet: YafitOscar-CWMTvsODDEVEN18-9-20
group	item-df-hit-1	item-df-fa-1	%itemdf-hitfa1	item-df-hit 3	item-df-fa-3	%item-df hit-fa 3	associationdf hit1	assosiation df fa1	%assosiation df hit fa 1	association df hit 3	association df fa 3	%association dfhit fa 3	item ff hit 2	item ff fa2	%item fffhit fa 2	item ff hit 4	item ff fa 4	%item ffhit fa 4	assoc.ff hit2	assoc.ff fa2	%assoc.ffhit fa2	assoc.ffhit 4	assoc.ff fa4	%assoc.ff hit fa 4	NewVar1	Item%FF	item%DA	Association%FF	Association%DA	groupp	G	ITEM-deficit	GroupFinal	ff-item-hit	ff-item-FA	ff-asso-hit	ff-asso-FA	DA-item-hit	DA-item-FA	DA-asso-hit	DA-asso-FA	NewVar4	ff-%-item	ff-%-ASS	da-%-item	da-%-ASS	NewVar5	ItemFF-ItemDA	NewVar2
digit+span	6	4	0.25	6	3	0.375	5	3	0.25	7	3	0.5	7	0	0.875	7	1	0.75	6	0	0.75	7	1	0.75		0.8125	0.3125	0.75	0.375	digit+span	digit+span	0.5	CWM	0.875	0.0625	0.8125	0.0625	0.75	0.4375	0.75	0.375		0.8125	0.75	0.3125	0.375		0.5
digit+span	6	3	0.375	6	1	0.625	6	4	0.25	5	5	0	7	1	0.75	5	1	0.5	6	4	0.25	7	1	0.75		0.625	0.5	0.5	0.125	digit+span	digit+span	0.125	CWM	0.75	0.125	0.8125	0.3125	0.75	0.25	0.6875	0.5625		0.625	0.5	0.5	0.125		0.125
digit+span	3	3	0	6	0	0.75	3	4	-0.125	5	2	0.375	7	0	0.875	3	2	0.125	5	0	0.625	4	0	0.5		0.5	0.375	0.5625	0.125	digit+span	digit+span	0.125	CWM	0.625	0.125	0.5625	0	0.5625	0.1875	0.5	0.375		0.5	0.5625	0.375	0.125		0.125
digit+span	4	3	0.125	7	2	0.625	5	1	0.5	3	1	0.25	7	0	0.875	7	0	0.875	7	0	0.875	5	0	0.625		0.875	0.375	0.75	0.375	digit+span	digit+span	0.5	CWM	0.875	0	0.75	0	0.6875	0.3125	0.5	0.125		0.875	0.75	0.375	0.375		0.5
digit+span	5	1	0.5	5	0	0.625	4	2	0.25	5	2	0.375	4	2	0.25	5	0	0.625	6	1	0.625	3	0	0.375		0.4375	0.5625	0.5	0.3125	digit+span	digit+span	-0.125	CWM	0.5625	0.125	0.5625	0.0625	0.625	0.0625	0.5625	0.25		0.4375	0.5	0.5625	0.3125		-0.125
digit+span	1	1	0.125	1	0	0.166667	1	2	-0.125	2	5	-0.375	6	0	0.75	6	0	0.75	6	0	0.75	5	1	0.5		0.75	0.145833	0.625	-0.25	digit+span	digit+span	0.604167	CWM	0.75	0	0.6875	0.0625	0.125	0.0625	0.1875	0.4375		0.75	0.625	0.0625	-0.25		0.604167
digit+span	2	1	0.375	5	1	0.708333	2	3	-0.125	4	6	-0.25	6	1	0.625	6	2	0.5	5	0	0.625	2	2	0		0.5625	0.541667	0.3125	-0.1875	digit+span	digit+span	0.0208333	CWM	0.75	0.1875	0.4375	0.125	0.4375	0.125	0.375	0.5625		0.5625	0.3125	0.3125	-0.1875		0.0208333
digit+span	3	3	0.375	5	2	0.583333	5	6	-0.125	6	5	0.125	8	2	0.75	6	3	0.375	4	6	0.25	6	4	0.25		0.5625	0.479167	0.25	0	digit+span	digit+span	0.0833333	CWM	0.875	0.3125	0.625	0.375	0.5	0.0125	0.6875	0.6875		0.5625	0.25	0.4875	0		0.0833333
digit+span	3	1	0.625	4	2	0.416667	5	3	0.25	6	5	0.125	6	0	0.75	7	4	0.375	6	0	0.75	4	2	0.25		0.5625	0.520833	0.5	0.1875	digit+span	digit+span	0.0416667	CWM	0.8125	0.25	0.625	0.125	0.7	0.1875	0.6875	0.5		0.5625	0.5	0.5125	0.1875		0.0416667
digit+span	8	2	0.75	6	2	0.5	6	3	0.375	6	3	0.375	4	1	0.375	4	0	0.5	5	3	0.25	6	3	0.375		0.4375	0.625	0.3125	0.375	digit+span	digit+span	-0.1875	CWM	0.5	0.0625	0.6875	0.375	0.875	0.25	0.75	0.375		0.4375	0.3125	0.625	0.375		-0.1875
digit+span	6	0	0.75	6	1	0.625	5	2	0.375	4	2	0.25	5	3	0.25	4	2	0.25	5	1	0.5	5	3	0.25		0.25	0.6875	0.375	0.3125	digit+span	digit+span	-0.4375	CWM	0.5625	0.3125	0.625	0.25	0.75	0.0625	0.5625	0.25		0.25	0.375	0.6875	0.3125		-0.4375
digit+span	7	0	0.875	6	1	0.625	4	1	0.375	4	4	0	6	0	0.75	6	1	0.625	7	1	0.75	4	4	0		0.6875	0.75	0.375	0.1875	digit+span	digit+span	-0.0625	CWM	0.75	0.0625	0.6875	0.3125	0.8125	0.0625	0.5	0.3125		0.6875	0.375	0.75	0.1875		-0.0625
digit+span	6	3	0.375	6	2	0.5	2	4	-0.25	5	2	0.375	5	3	0.25	5	1	0.5	2	3	-0.125	3	3	0		0.375	0.4375	-0.0625	0.0625	digit+span	digit+span	-0.0625	CWM	0.625	0.25	0.3125	0.375	0.75	0.3125	0.4375	0.375		0.375	-0.0625	0.4375	0.0625		-0.0625
digit+span	4	2	0.25	5	1	0.5	5	2	0.375	6	1	0.625	8	0	1	8	0	1	7	0	0.875	7	0	0.875		1	0.375	0.875	0.5	digit+span	digit+span	0.625	CWM	1	0	0.875	0	0.5625	0.1875	0.6875	0.1875		1	0.875	0.375	0.5		0.625
digit+span	2	0	0.25	5	1	0.5	3	4	-0.125	5	4	0.125	6	3	0.375	8	1	0.875	4	4	0	7	1	0.75		0.625	0.375	0.375	0	digit+span	digit+span	0.25	CWM	0.875	0.25	0.6875	0.3125	0.4375	0.0625	0.5	0.5		0.625	0.375	0.375	0		0.25
digit+span	5	1	0.5	7	0	0.875	2	2	0	2	3	-0.125	6	0	0.75	6	0	0.75	5	2	0.375	6	1	0.625		0.75	0.6875	0.5	-0.0625	digit+span	digit+span	0.0625	CWM	0.75	0	0.6875	0.1875	0.75	0.0625	0.25	0.3125		0.75	0.5	0.6875	-0.0625		0.0625
digit+span	6	2	0.5	6	1	0.625	2	2	0	3	4	-0.125	3	3	0.375	5	1	0.708333	4	1	0.375	6	0	0.75		0.541667	0.5625	0.5625	-0.0625			-0.0208333	CWM	0.8	0.25	0.625	0.0625	0.75	0.1875	0.3125	0.375		0.55	0.5625	0.5625	-0.0625		-0.0208333
odd/even	6	0	0.75	7	2	0.625	6	3	0.375	6	1	0.625	7	0	0.875	7	0	0.875	8	0	1	8	0	1		0.875	0.6875	1	0.5	odd/even	odd/even	0.1875	odd/even	0.875	0	1	0	0.8125	0.125	0.75	0.25		0.875	1	0.6875	0.5		0.1875
odd/even	8	2	0.75	6	4	0.25	5	5	0	7	1	0.75	6	4	0.25	5	2	0.375	5	1	0.5	3	3	0		0.3125	0.5	0.25	0.375	odd/even	odd/even	-0.1875	odd/even	0.6875	0.375	0.5	0.25	0.875	0.375	0.75	0.375		0.3125	0.25	0.5	0.375		-0.1875
odd/even	8	1	0.875	7	5	0.25	6	1	0.625	4	2	0.25	6	0	0.75	8	1	0.875	7	0	0.875	6	0	0.75		0.8125	0.5625	0.8125	0.4375	odd/even	odd/even	0.25	odd/even	0.875	0.0625	0.8125	0	0.9375	0.375	0.625	0.1875		0.8125	0.8125	0.5625	0.4375		0.25
odd/even	6	0	0.75	5	3	0.25	3	5	-0.25	3	4	-0.125	6	3	0.375	7	1	0.75	6	2	0.5	5	3	0.25		0.5625	0.5	0.375	-0.1875	odd/even	odd/even	0.0625	odd/even	0.8125	0.25	0.6875	0.3125	0.6875	0.1875	0.375	0.5625		0.5625	0.375	0.5	-0.1875		0.0625
odd/even	3	1	0.25	3	1	0.25	4	0	0.5	4	2	0.25	6	2	0.5	7	1	0.75	5	1	0.5	4	3	0.125		0.625	0.25	0.3125	0.375	odd/even	odd/even	0.375	odd/even	0.8125	0.1875	0.5625	0.25	0.375	0.125	0.5	0.125		0.625	0.3125	0.25	0.375		0.375
odd/even	7	0	0.875	8	0	1	8	1	0.875	7	1	0.75	6	0	0.75	8	0	1	7	0	0.875	8	0	1		0.875	0.9375	0.9375	0.8125	odd/even	odd/even	-0.0625	odd/even	0.875	0	0.9375	0	0.9375	0	0.9375	0.125		0.875	0.9375	0.9375	0.8125		-0.0625
odd/even	8	1	0.875	6	0	0.75	8	0	1	6	0	0.75	8	0	1	8	0	1	6	0	0.75	8	0	1		1	0.8125	0.875	0.875	odd/even	odd/even	0.1875	odd/even	1	0	0.875	0	0.875	0.0625	0.875	0		1	0.875	0.8125	0.875		0.1875
odd/even	6	1	0.625	4	0	0.5	6	2	0.5	5	4	0.125	5	2	0.375	6	1	0.625	7	2	0.625	7	1	0.75		0.5	0.5625	0.6875	0.3125	odd/even	odd/even	-0.0625	odd/even	0.6875	0.1875	0.875	0.1875	0.625	0.0625	0.6875	0.375		0.5	0.6875	0.5625	0.3125		-0.0625
odd/even	5	1	0.5	7	1	0.75	4	1	0.375	4	0	0.5	4	3	0.125	8	0	1	4	1	0.375	6	0	0.75		0.5625	0.625	0.5625	0.4375	odd/even	odd/even	-0.0625	odd/even	0.75	0.1875	0.625	0.0625	0.75	0.125	0.5	0.0625		0.5625	0.5625	0.625	0.4375		-0.0625
odd/even	8	1	0.875	7	2	0.625	4	2	0.25	5	0	0.625	5	5	0	6	1	0.625	4	2	0.25	5	0	0.625		0.65	0.75	0.65	0.4375	odd/even	odd/even	-0.1	odd/even	0.6875	0.0375	0.875	0.225	0.9375	0.1875	0.5625	0.125		0.65	0.65	0.75	0.4375		-0.1
odd/even	5	2	0.375	4	1	0.375	4	0	0.5	5	0	0.625	2	2	0	5	1	0.5	3	3	0	4	2	0.25		0.25	0.375	0.125	0.5625	odd/even	odd/even	-0.125	odd/even	0.4375	0.1875	0.4375	0.3125	0.5625	0.1875	0.5625	0		0.25	0.125	0.375	0.5625		-0.125
odd/even	7	0	0.875	7	0	0.875	8	0	1	8	0	1	6	0	0.75	8	0	1	8	0	1	8	0	1		0.875	0.875	1	1	odd/even	odd/even	0	odd/even	0.875	0	1	0	0.875	0	1	0		0.875	1	0.875	1		0
odd/even	7	2	0.625	7	0	0.875	3	2	0.125	5	1	0.5	2	0	1	6	0	1	5	1	0.5	6	0	0.75		1	0.75	0.625	0.3125	odd/even	odd/even	0.25	odd/even	1	0	0.6875	0.0625	0.875	0.125	0.5	0.1875		1	0.625	0.75	0.3125		0.25
odd/even	5	1	0.5	5	1	0.5	4	0	0.5	2	1	0.125	2	0	0.5	3		0.5	4	1	0.375	5	0	0.625		0.5	0.5	0.5	0.3125	odd/even	odd/even	0	odd/even	0.5625	0.0625	0.5625	0.0625	0.625	0.125	0.375	0.0625		0.5	0.5	0.5	0.3125		0
odd/even	7	2	0.625	6	4	0.25	4	6	-0.25	6	3	0.375	2	3	0.833333	5	0	0.833333	6	3	0.375	6	2	0.5		0.833333	0.4375	0.4375	0.0625	odd/even	odd/even	0.395833	odd/even	1	0.1875	0.75	0.3125	0.8125	0.375	0.625	0.5625		0.8125	0.4375	0.4375	0.0625		0.395833
odd/even	5	1	0.5	4	2	0.25	4	6	-0.25	5	4	0.125	3	3	0	2	1	0.125	2	4	-0.25	5	5	0		0.125	0.25	0	0.125	odd/even	odd/even	-0.125	odd/even	0.3125	0.1875	0.4375	0.4375	0.5625	0.3125	0.625	0.5		0.125	0	0.25	0.125		-0.125
odd/even	6.5	1	0.6875	6	1	0.5	4	1.5	0.4375	5	1	0.5	5.5	2	0.5	6.5	1	0.791667	5.5	1	0.5	6	0	0.6875		0.6375	0.5625	0.59375	0.40625		odd/even	0.075	odd/even	0.8125	0.125	0.71875	0.125	0.8125	0.125	0.625	0.15625		0.6375	0.59375	0.5625	0.40625		0
[truncated: 4 more columns]
