# Supplementary material for: A simulation of older adults’ associative memory deficit using structural process interference in young adults
Source: PLoS One. 2021 Nov 18;16(11):e0258574. doi: 10.1371/journal.pone.0258574 (PMC8601526; doi:10.1371/journal.pone.0258574)
Supplement: S2 Data — (XLS) [file pone.0258574.s002.xls]

## Sheet: YafitOscar-CWMTvsVS-exp2
group	item-df-hit-1	item-df-fa-1	%itemdf-hitfa1	item-df-hit 3	item-df-fa-3	%item-df hit-fa 3	associationdf hit1	assosiation df fa1	%assosiation df hit fa 1	association df hit 3	association df fa 3	%association dfhit fa 3	item ff hit 2	item ff fa2	%item fffhit fa 2	item ff hit 4	item ff fa 4	%item ffhit fa 4	assoc.ff hit2	assoc.ff fa2	%assoc.ffhit fa2	assoc.ffhit 4	assoc.ff fa4	%assoc.ff hit fa 4	NewVar1	Item%FF	item%DA	Association%FF	Association%DA	groupp	ITEM deficit	ff-item-hit	ff-item-FA	ff-asso-hit	ff-asso-FA	DA-item-hit	DA-item-FA	DA-asso-hit	DA-asso-FA	NewVar4	ff-%-item	ff-%-ASS	da-%-item	da-%-ASS	NewVar5	ItemFF-ItemDA	NewVar2	groupp	experiment
digit+span	7	1	0.75	8	1	0.875	7	5	0.25	4	4	0	2	3	0.125	2	1	0.208333	6	1	0.625	4	5	-0.125		0.166667	0.8125	0.25	0.125	Digit-Sapn-Exp2	-0.645833	0.375	0.25	0.625	0.375	0.9375	0.125	0.6875	0.5625		0.125	0.25	0.8125	0.125		-0.645833		digit+span	exp2
digit+span	5	3	0.25	7	2	0.625	6	5	0.125	6	0	0.75	1	2	0	6	0	1	6	0	0.75	8	1	0.875		0.5	0.4375	0.8125	0.4375	Digit-Sapn-Exp2	0.0625	0.625	0.125	0.875	0.0625	0.75	0.3125	0.75	0.3125		0.5	0.8125	0.4375	0.4375		0.0625		digit+span	exp2
digit+span	5	2	0.375	5	2	0.375	2	4	-0.25	5	2	0.375	3	0	0.75	5	0	0.833333	8	0	1	7	0	0.875		0.791667	0.375	0.9375	0.0625	Digit-Sapn-Exp2	0.416667	0.791667	0	0.9375	0	0.625	0.25	0.4375	0.375		0.791667	0.9375	0.375	0.0625		0.416667		digit+span	exp2
digit+span	2	3	-0.125	6	1	0.625	5	5	0	2	2	0	4	3	0.125	5	1	0.5	5	0	0.625	6	2	0.5		0.3125	0.25	0.5625	0	Digit-Sapn-Exp2	0.0625	0.5625	0.25	0.6875	0.125	0.5	0.25	0.4375	0.4375		0.3125	0.5625	0.25	0		0.0625		digit+span	exp2
digit+span	5	1	0.5	4	2	0.25	3	3	0	2	3	-0.125	5	1	0.5	8	0	1	1	0	0.125	6	1	0.625		0.75	0.375	0.375	-0.0625	Digit-Sapn-Exp2	0.375	0.8125	0.0625	0.4375	0.0625	0.5625	0.1875	0.3125	0.375		0.75	0.375	0.375	-0.0625		0.375		digit+span	exp2
digit+span	7	1	0.75	8	3	0.625	5	3	0.25	7	1	0.75	7	1	0.75	6	1	0.625	7	0	0.875	5	1	0.5		0.6875	0.6875	0.6875	0.5	Digit-Sapn-Exp2	0	0.8125	0.125	0.75	0.0625	0.9375	0.25	0.75	0.25		0.6875	0.6875	0.6875	0.5		0		digit+span	exp2
digit+span	5	0	0.625	2	2	0	4	4	0	4	3	0.125	3	3	0	5	2	0.375	5	0	0.625	3	2	0.125		0.1875	0.3125	0.375	0.0625	Digit-Sapn-Exp2	-0.125	0.5	0.3125	0.5	0.125	0.4375	0.125	0.5	0.4375		0.1875	0.375	0.3125	0.0625		-0.125		digit+span	exp2
digit+span	8	4	0.5	8	5	0.375	6	4	0.25	5	5	0	4	4	0.5	5	2	0.583333	7	5	0.25	4	5	-0.125		0.541667	0.4375	0.0625	0.125	Digit-Sapn-Exp2	0.104167	0.5625	0.0208	0.6875	0.625	1	0.5625	0.6875	0.5625		0.5417	0.0625	0.4375	0.125		0.104167		digit+span	exp2
digit+span	7	1	0.75	7	2	0.625	3	5	-0.25	3	5	-0.25	6	4	0.25	6	2	0.5	4	3	0.125	5	4	0.125		0.375	0.6875	0.125	-0.25	Digit-Sapn-Exp2	-0.3125	0.75	0.375	0.5625	0.4375	0.875	0.1875	0.375	0.625		0.375	0.125	0.6875	-0.25		-0.3125		digit+span	exp2
digit+span	4	0	0.5	7	3	0.5	3	3	0	5	4	0.125	5	3	0.25	4	2	0.25	6	4	0.25	5	4	0.125		0.25	0.5	0.1875	0.0625	Digit-Sapn-Exp2	-0.25	0.5625	0.3125	0.6875	0.5	0.6875	0.1875	0.5	0.4375		0.25	0.1875	0.5	0.0625		-0.25		digit+span	exp2
digit+span	5	3	0.25	5	4	0.125	5	3	0.25	6	2	0.5	5	2	0.375	4	2	0.25	5	4	0.125	4	3	0.125		0.3125	0.1875	0.125	0.375	Digit-Sapn-Exp2	0.125	0.5625	0.25	0.5625	0.4375	0.625	0.4375	0.6875	0.3125		0.3125	0.125	0.1875	0.375		0.125		digit+span	exp2
digit+span	4	2	0.25	6	3	0.375	4	1	0.375	3	2	0.125	5	0	0.625	4	0	0.5	5	1	0.5	3	0	0.375		0.5625	0.3125	0.4375	0.25	Digit-Sapn-Exp2	0.25	0.5625	0	0.5	0.0625	0.625	0.3125	0.4375	0.1875		0.5625	0.4375	0.3125	0.25		0.25		digit+span	exp2
digit+span	6	2	0.5	4	0	0.5	2	4	-0.25	1	3	-0.25	2	0	1	6	0	1	6	1	0.625	7	0	0.875		1	0.5	0.75	-0.25	Digit-Sapn-Exp2	0.5	1	0	0.8125	0.0625	0.625	0.125	0.1875	0.4375		1	0.75	0.5	-0.25		0.5		digit+span	exp2
digit+span	7	2	0.625	6	2	0.5	4	2	0.25	4	0	0.5	1	0	0.833333	5	0	0.833333	3	0	0.375	8	0	1		0.833333	0.5625	0.6875	0.375	Digit-Sapn-Exp2	0.270833	0.8333	0	0.6875	0	0.8125	0.25	0.5	0.125		0.8333	0.6875	0.5625	0.375		0.270833		digit+span	exp2
digit+span	7	3	0.5	6	0	0.75	3	1	0.25	4	1	0.375	1	2	0.75	6	2	0.75	4	3	0.125	5	2	0.375		0.75	0.625	0.25	0.3125	Digit-Sapn-Exp2	0.125	1	0.25	0.5625	0.3125	0.8125	0.1875	0.4375	0.125		0.75	0.25	0.625	0.3125		0.125		digit+span	exp2
digit+span	6	0	0.75	4	1	0.375	3	2	0.125	2	2	0	2	2	0.666667	4	0	0.666667	4	3	0.125	5	2	0.375		0.666667	0.5625	0.25	0.0625	Digit-Sapn-Exp2	0.104167	0.792	0.125	0.5625	0.3125	0.625	0.0625	0.3125	0.25		0.667	0.25	0.5625	0.0625		0.104167		digit+span	exp2
space	7	2	0.625	5	1	0.5	4	4	0	4	2	0.25	2	2	0.25	4	2	0.416667	5	0	0.625	3	1	0.25		0.333333	0.5625	0.4375	0.125	space	-0.229167	0.375	0.0417	0.5	0.0625	0.75	0.1875	0.5	0.375		0.3333	0.4375	0.5625	0.125		-0.229167		space	exp2
space	6	1	0.625	7	0	0.875	6	3	0.375	5	3	0.25	7	0	0.875	8	0	1	6	0	0.75	6	3	0.375		0.9375	0.75	0.5625	0.3125	space	0.1875	0.9375	0	0.75	0.1875	0.8125	0.0625	0.6875	0.375		0.9375	0.5625	0.75	0.3125		0.1875		space	exp2
space	6	2	0.5	6	4	0.25	6	3	0.375	3	3	0	6	2	0.5	7	0	0.875	6	0	0.75	6	2	0.5		0.6875	0.375	0.625	0.1875	space	0.3125	0.8125	0.125	0.75	0.125	0.75	0.375	0.5625	0.375		0.6875	0.625	0.375	0.1875		0.3125		space	exp2
space	7	2	0.625	5	4	0.125	5	3	0.25	5	0	0.625	2	2	0.25	4	4	0.166667	6	0	0.75	2	3	-0.125		0.208333	0.375	0.3125	0.4375	space	-0.166667	0.375	0.125	0.5	0.1875	0.75	0.375	0.625	0.1875		0.25	0.3125	0.375	0.4375		-0.166667		space	exp2
space	7	0	0.875	8	0	1	6	1	0.625	5	3	0.25	8	1	0.875	8	0	1	8	0	1	7	0	0.875		0.9375	0.9375	0.9375	0.4375	space	0	1	0.0625	0.9375	0	0.9375	0	0.6875	0.25		0.9375	0.9375	0.9375	0.4375		0		space	exp2
space	7	1	0.75	1	0	0.125	4	2	0.25	1	4	0.375	4	0	0.5	6	3	0.375	3	0	0.375	4	4	0		0.4375	0.4375	0.1875	0.3125	space	0	0.625	0.1875	0.4375	0.25	0.5	0.0625	0.3125	0.375		0.4375	0.1875	0.4375	-0.0625		0		space	exp2
space	5	3	0.25	4	0	0.5	4	1	0.375	2	1	0.125	7	1	0.75	4	3	0.125	5	0	0.625	5	0	0.625		0.4375	0.375	0.625	0.25	space	0.0625	0.6875	0.25	0.625	0	0.5625	0.1875	0.375	0.125		0.4375	0.625	0.375	0.25		0.0625		space	exp2
space	5	5	0	7	4	0.375	6	5	0.125	5	5	0	7	2	0.625	7	4	0.375	4	7	-0.375	5	4	0.125		0.5	0.1875	-0.125	0.0625	space	0.3125	0.875	0.375	0.5625	0.6875	0.75	0.5625	0.6875	0.625		0.5	-0.125	0.1875	0.0625		0.3125		space	exp2
space	5	2	0.375	5	1	0.5	5	3	0.25	3	2	0.125	7	2	0.625	5	1	0.5	7	1	0.75	4	1	0.375		0.5625	0.4375	0.5625	0.1875	space	0.125	0.75	0.1875	0.6875	0.125	0.625	0.1875	0.5	0.3125		0.5625	0.5625	0.4375	0.1875		0.125		space	exp2
space	5	3	0.25	4	2	0.25	4	4	0	7	1	0.75	8	0	1	6	0	0.75	8	0	1	6	1	0.625		0.875	0.25	0.8125	0.375	space	0.625	0.875	0	0.875	0.0625	0.5625	0.3125	0.6875	0.3125		0.875	0.8125	0.25	0.375		0.625		space	exp2
space	5	3	0.25	7	0	0.875	4	4	0	7	0	0.875	7	2	0.625	7	1	0.75	5	0	0.625	7	1	0.75		0.6875	0.5625	0.6875	0.4375	space	0.125	0.875	0.1875	0.75	0.0625	0.75	0.1875	0.6875	0.25		0.6875	0.6875	0.5625	0.4375		0.125		space	exp2
space	5	4	0.125	8	0	1	5	5	0	7	1	0.75	5	0	0.625	7	0	0.875	4	0	0.5	8	0	1		0.75	0.5625	0.75	0.375	space	0.1875	0.75	0	0.75	0	0.8125	0.25	0.75	0.375		0.75	0.75	0.5625	0.375		0.1875		space	exp2
space	2	2	0.25	4	2	0.416667	5	3	0.25	3	1	0.25	6	1	0.625	4	1	0.375	6	0	0.75	3	0	0.375		0.5	0.333333	0.5625	0.25	space	0.166667	0.625	0.125	0.5625	0	0.375	0.0417	0.5	0.25		0.5	0.5625	0.3333	0.25		0.166667		space	exp2
space	3	2	0.5	1	1	0.0416667	5	3	0.25	4	2	0.25	4	0	0.5	6	0	0.75	6	1	0.625	4	2	0.25		0.625	0.270833	0.4375	0.25	space	0.354167	0.625	0	0.625	0.1875	0.25	-0.02	0.5625	0.3125		0.625	0.4375	0.27	0.25		0.354167		space	exp2
space	2	0	0.5	2	0	0.333333	3	0	0.375	4	2	0.25	7	0	0.875	3	0	0.375	5	1	0.5	2	1	0.125		0.625	0.416667	0.3125	0.3125	space	0.208333	0.625	0	0.4375	0.125	0.41666	0	0.4375	0.125		0.625	0.3125	0.41666	0.3125		0.208333		space	exp2
space	2	3	0.125	4	2	0.416667	4	4	0	6	4	0.25	7	0	0.875	6	0	0.75	4	0	0.5	5	1	0.5		0.8125	0.270833	0.5	0.125	space	0.541667	0.8125	0	0.5625	0.0625	0.5833	0.3125	0.625	0.5		0.8125	0.5	0.2708	0.125		0.541667		space	exp2
[truncated: 2 more columns]
